# Supplementary material for: NaCl Stress Stimulates Phenolics Biosynthesis and Antioxidant System Enhancement of Quinoa Germinated after Magnetic Field Pretreatment
Source: Foods. 2024 Oct 16;13(20):3278. doi: 10.3390/foods13203278 (PMC11507989; doi:10.3390/foods13203278)
Supplement: Supplementary file 1 [file foods-13-03278-s001.zip]

Archive with 1 entries (1 files):
- foods-3235279-supplementary.pdf
